# Supplementary material for: Tristetraprolin affects invasion‐associated genes expression and cell motility in triple‐negative breast cancer model
Source: Cytoskeleton (Hoboken). 2024 Sep 25;82(5):311–26. doi: 10.1002/cm.21934 (PMC12063522; doi:10.1002/cm.21934)
Supplement: Supplementary file 1 — Data S1. Supporting Information. [file CM-82-311-s001.zip › caption.txt]

"Representative video of tracked nuclei of WT and ecTTP cells".
